# Supplementary material for: Identification and Full Genome Analysis of the First Putative Virus of Sea Buckthorn (Hippophae rhamnoides L.)
Source: Microorganisms. 2022 Sep 28;10(10):1933. doi: 10.3390/microorganisms10101933 (PMC9609781; doi:10.3390/microorganisms10101933)
Supplement: Supplementary file 1 [file microorganisms-10-01933-s001.zip]

Archive with 3 entries (3 files):
- Supplementary Information.pdf
- Table S2.xlsx
- Table S3.xlsx
