# Supplementary material for: Identification and Full Genome Analysis of the First Putative Virus of Sea Buckthorn (Hippophae rhamnoides L.)
Source: Microorganisms. 2022 Sep 28;10(10):1933. doi: 10.3390/microorganisms10101933 (PMC9609781; doi:10.3390/microorganisms10101933)
Supplement: Supplementary file 1 [file microorganisms-10-01933-s001.zip › Table S2.xlsx]

## Sheet: SeqMetadata
Table S2. The dataset used for evolutionary relationship analysis.
Genome*	Header	Leaf label in the genome tree (if applicable)	Replicase/polyprotein accession	Identifier in the replicase/polyprotein trees	Coat protein accession	Identifier in the CP trees	Coat within polyprot	Order	Family	Genus	Species	Origin	Virus name	Official abbreviation	Isolate
BK013331.1	>BK013331.1 TPA_exp: Glehnia littoralis marafivirus isolate China polyprotein gene, complete cds	BK013331.1|Glehnia littoralis marafivirus***|China	DAF42470.1	DAF42470.1_woCP	DAF42470.1	DAF42470.1_300last	Yes	Tymovirales	Tymoviridae	Marafivirus	N/A	Nuccore>6k	Glehnia littoralis marafivirus***	N/A	China
EU779803.2	>EU779803.2 Tomato yellow blotch virus strain Minnesota, complete genome	EU779803.2|Tomato yellow blotch virus***|Minnesota	AEP40395.1	AEP40395.1	ACI96295.1	ACI96295.1	No	Tymovirales	Tymoviridae	Unclassified	N/A	Nuccore>6k	Tomato yellow blotch virus***	N/A	Minnesota
FJ977041.1	>FJ977041.1 Grapevine virus Q isolate MG-02 replicase-associated polyprotein and p27 mRNAs, complete cds	FJ977041.1|Grapevine virus Q***|MG-02	ACV83739.1	ACV83739.1_woCP	ACV83739.1	ACV83739.1_300last	Yes	Tymovirales	Tymoviridae	Marafivirus	N/A	Nuccore>6k	Grapevine virus Q***	N/A	MG-02
JA794368.1	>JA794368.1 Sequence 1 from Patent WO2012114312	JA794368.1|Alliaria petiolata tymovirus***|Unknown	N/A	N/A	N/A	N/A	N/A	Tymovirales	Tymoviridae	Unclassified	N/A	Nuccore>6k	Alliaria petiolata tymovirus***	N/A	Unknown
JQ001816.1	>JQ001816.1 Watercress white vein virus isolate 20903772 movement protein, RNA polymerase, and capsid protein genes, complete cds	JQ001816.1|Watercress white vein virus***|20903772	AFC95826.1	AFC95826.1	AFC95827.1	AFC95827.1	No	Tymovirales	Tymoviridae	Tymovirus	N/A	Nuccore>6k	Watercress white vein virus***	N/A	20903772
KT360947.1	>KT360947.1 Fusarium graminearum mycotymovirus 1 isolate SX64, complete genome	KT360947.1|Fusarium graminearum mycotymovirus 1***|SX64	AMN92730.1	AMN92730.1	N/A	N/A	N/A	Tymovirales	Unclassified	Unclassified	N/A	Nuccore>6k	Fusarium graminearum mycotymovirus 1***	N/A	SX64
KT438719.1	>KT438719.1 Fig fleck-associated virus 2 isolate Kashgar, complete genome	KT438719.1|Fig fleck-associated virus 2***|Kashgar	AOF41056.1	AOF41056.1	AOF41058.1	AOF41058.1_300last	Yes*	Tymovirales	Tymoviridae	Unclassified	N/A	Nuccore>6k	Fig fleck-associated virus 2***	N/A	Kashgar
LC512732.1	>LC512732.1 Culex pseudovishnui tymo-like virus 17CxNGK-Cps2-1535 genes for RNA-dependent RNA polymerase, coat protein, hypothetical protein, complete cds	LC512732.1|Culex pseudovishnui tymo-like virus***|17CxNGK-Cps2-1535	BBQ04465.1	BBQ04465.1	BBQ04466.1	BBQ04466.1	No	Tymovirales	Tymoviridae	Tymovirus	N/A	Nuccore>6k	Culex pseudovishnui tymo-like virus***	N/A	17CxNGK-Cps2-1535
MF443260.1	>MF443260.1 Medicago sativa marafivirus 1 polyprotein gene, complete cds	MF443260.1|Medicago sativa marafivirus 1***|Unknown	ATJ00054.1	ATJ00054.1_woCP	ATJ00054.1	ATJ00054.1_300last	Yes	Tymovirales	Tymoviridae	Marafivirus	N/A	Nuccore>6k	Medicago sativa marafivirus 1***	N/A	Unknown
MG323924.1	>MG323924.1 Naranjilla chlorotic mosaic virus isolate NarCMV, complete genome	MG323924.1|Naranjilla chlorotic mosaic virus***|NarCMV	AUR53413.1	AUR53413.1	AUR53412.1	AUR53412.1	No	Tymovirales	Tymoviridae	Unclassified	N/A	Nuccore>6k	Naranjilla chlorotic mosaic virus***	N/A	NarCMV
MH784952.1	>MH784952.1 Naranjilla mild mosaic virus isolate Nar-21, complete genome	MH784952.1|Naranjilla mild mosaic virus***|Nar-21	AYC35256.1	AYC35256.1	AYC35257.1	AYC35257.1	No	Tymovirales	Tymoviridae	Tymovirus	N/A	Nuccore>6k	Naranjilla mild mosaic virus***	N/A	Nar-21
MH822863.1	>MH822863.1 Ek Balam virus isolate EkBV-2007(Mex), complete genome	MH822863.1|Ek Balam virus***|EkBV-2007(Mex)	AYW01753.1	AYW01753.1	AYW01754.1	AYW01754.1	No	Tymovirales	Tymoviridae	Unclassified	N/A	Nuccore>6k	Ek Balam virus***	N/A	EkBV-2007(Mex)
MK440631.1	>MK440631.1 Tarnsjo virus isolate OTU30 RNA-dependent RNA polymerase gene, complete cds	MK440631.1|Tarnsjo virus***|OTU30	QGA70915.1	QGA70915.1	N/A	N/A	N/A	Tymovirales	Tymoviridae	Tymovirus	N/A	Nuccore>6k	Tarnsjo virus***	N/A	OTU30
MK530705.1	>MK530705.1 Sclerotinia sclerotiorum mycotymovirus 1, complete genome	MK530705.1|Sclerotinia sclerotiorum mycotymovirus 1***|SZ-150	QDF82047.1	QDF82047.1	N/A	N/A	N/A	Tymovirales	Tymoviridae	Unclassified	N/A	Nuccore>6k	Sclerotinia sclerotiorum mycotymovirus 1***	N/A	SZ-150
MN025504.1	>MN025504.1 Cattle tick tymovirus-like virus 1 isolate TTP-Pool-3a, complete genome	MN025504.1|Cattle tick tymovirus-like virus 1***|TTP-Pool-3a	QDW81035.1	QDW81035.1	QDW81036.1	QDW81036.1	No	Tymovirales	Tymoviridae	Tymovirus	N/A	Nuccore>6k	Cattle tick tymovirus-like virus 1***	N/A	TTP-Pool-3a
MN100128.1	>MN100128.1 Sorghum bicolor marafivirus isolate Dale, complete genome	MN100128.1|Sorghum bicolor marafivirus***|Dale	QID59334.1	QID59334.1_woCP	QID59334.1	QID59334.1_300last	Yes	Tymovirales	Tymoviridae	Marafivirus	N/A	Nuccore>6k	Sorghum bicolor marafivirus***	N/A	Dale
MN714643.1	>MN714643.1 Sorghum almum marafivirus isolate SA-FL1, complete genome	MN714643.1|Sorghum almum marafivirus***|SA-FL1	QID59362.1	QID59362.1_woCP	QID59362.1	QID59362.1_300last	Yes	Tymovirales	Tymoviridae	Marafivirus	N/A	Nuccore>6k	Sorghum almum marafivirus***	N/A	SA-FL1
MN954873.1	>MN954873.1 Botrytis cinerea mycotymovirus 1 isolate BCS15_DN310, complete genome	MN954873.1|Botrytis cinerea mycotymovirus 1***|BCS15_DN310	QJQ28892.1	QJQ28892.1	N/A	N/A	N/A	Tymovirales	Tymoviridae	Unclassified	N/A	Nuccore>6k	Botrytis cinerea mycotymovirus 1***	N/A	BCS15_DN310
MT036048.1	>MT036048.1 Camellia-associated marafivirus isolate L17, complete genome	MT036048.1|Camellia-associated marafivirus***|L17	QID59002.1	QID59002.1_woCP	QID59002.1	QID59002.1_300last	Yes	Tymovirales	Tymoviridae	Marafivirus	N/A	Nuccore>6k	Camellia-associated marafivirus***	N/A	L17
MT646427.1	>MT646427.1 Sclerotinia sclerotiorum mycotymovirus 1-WX, partial genome	MT646427.1|Sclerotinia sclerotiorum mycotymovirus 1-WX***|2018SS	QUE49195.1	QUE49195.1	N/A	N/A	N/A	Tymovirales	Tymoviridae	Unclassified	N/A	Nuccore>6k	Sclerotinia sclerotiorum mycotymovirus 1-WX***	N/A	2018SS
MT706023.1	>MT706023.1 Sclerotinia sclerotiorum mycotymovirus 2 isolate SsMTV2/SX276, complete genome	MT706023.1|Sclerotinia sclerotiorum mycotymovirus 2***|SsMTV2/SX276	QOE77941.1	QOE77941.1	N/A	N/A	N/A	Tymovirales	Tymoviridae	Unclassified	N/A	Nuccore>6k	Sclerotinia sclerotiorum mycotymovirus 2***	N/A	SsMTV2/SX276
MW328750.1	>MW328750.1 Davidia involucrata marafivirus 1 polyprotein gene, complete cds	MW328750.1|Davidia involucrata marafivirus 1***|david	QQG34652.1	QQG34652.1_woCP	QQG34652.1	QQG34652.1_300last	Yes	Tymovirales	Tymoviridae	Marafivirus	N/A	Nuccore>6k	Davidia involucrata marafivirus 1***	N/A	david
MW328751.1	>MW328751.1 Triticum polonicum mycotymovirus 1 replicase, HP2, and HP3 genes, complete cds	MW328751.1|Triticum polonicum mycotymovirus 1***|tritric	QQG34653.1	QQG34653.1	N/A	N/A	N/A	Tymovirales	Tymoviridae	Tymovirus	N/A	Nuccore>6k	Triticum polonicum mycotymovirus 1***	N/A	tritric
MW328752.1	>MW328752.1 Davidia involucrata marafivirus 2 polyprotein gene, complete cds	MW328752.1|Davidia involucrata marafivirus 2***|david	QQG34656.1	QQG34656.1_woCP	QQG34656.1	QQG34656.1_300last	Yes	Tymovirales	Tymoviridae	Marafivirus	N/A	Nuccore>6k	Davidia involucrata marafivirus 2***	N/A	david
MW328753.1	>MW328753.1 Sinomenium acutum tymovirus 1 replicase gene, partial cds	MW328753.1|Sinomenium acutum tymovirus 1***|sinom	QQG34657.1	QQG34657.1	N/A	N/A	N/A	Tymovirales	Tymoviridae	Tymovirus	N/A	Nuccore>6k	Sinomenium acutum tymovirus 1***	N/A	sinom
MW328754.1	>MW328754.1 Nasturtium officinale macula-like virus 1 replicase, CP, and ORF 3 genes, complete cds	MW328754.1|Nasturtium officinale macula-like virus 1***|nastur	QQG34658.1	QQG34658.1	QQG34659.1	QQG34659.1	No	Tymovirales	Tymoviridae	Unclassified	N/A	Nuccore>6k	Nasturtium officinale macula-like virus 1***	N/A	nastur
MW328755.1	>MW328755.1 Piper methysticum tymovirus 1 replicase, ORF 2, and ORF 3 genes, complete cds	MW328755.1|Piper methysticum tymovirus 1***|pipe	QQG34661.1	QQG34661.1	N/A	N/A	N/A	Tymovirales	Tymoviridae	Tymovirus	N/A	Nuccore>6k	Piper methysticum tymovirus 1***	N/A	pipe
MW328760.1	>MW328760.1 Liriodendron tulipifera tymovirus 1 RdRp and CP genes, complete cds	MW328760.1|Liriodendron tulipifera tymovirus 1***|liri	QQG34678.1	QQG34678.1	QQG34679.1	QQG34679.1	No	Tymovirales	Tymoviridae	Unclassified	N/A	Nuccore>6k	Liriodendron tulipifera tymovirus 1***	N/A	liri
MW452308.1	>MW452308.1 Tymoviridae sp. strain YX377 RNA-dependent RNA polymerase and hypothetical protein genes, complete cds; and hypothetical protein gene, partial cds	MW452308.1|Tymoviridae sp.***|YX377	QTW97835.1	QTW97835.1	QTW97836.1	QTW97836.1	No	Tymovirales	Tymoviridae	Unclassified	N/A	Nuccore>6k	Tymoviridae sp.***	N/A	YX377
MW454905.1	>MW454905.1 Sclerotinia sclerotiorum mycotymovirus 1-U isolate GB&PB-11 replication-associated polyprotein gene, complete cds	MW454905.1|Sclerotinia sclerotiorum mycotymovirus 1-U***|GB&PB-11	UEP19810.1	UEP19810.1	N/A	N/A	N/A	Tymovirales	Tymoviridae	Unclassified	N/A	Nuccore>6k	Sclerotinia sclerotiorum mycotymovirus 1-U***	N/A	GB&PB-11
MW826552.1	>MW826552.1 Tymoviridae sp. isolate YSS133186 genomic sequence, sequence	MW826552.1|Tymoviridae sp.***|YSS133186	QXV86632.1	QXV86632.1_woCP	QXV86632.1	QXV86632.1_300last	Yes	Tymovirales	Tymoviridae	Unclassified	N/A	Nuccore>6k	Tymoviridae sp.***	N/A	YSS133186
MW864076.1	>MW864076.1 Tymoviridae sp. XZN137671 genomic sequence, sequence	MW864076.1|Tymoviridae sp.***|XZN137671	QWY81619.1	QWY81619.1	N/A	N/A	N/A	Tymovirales	Tymoviridae	Unclassified	N/A	Nuccore>6k	Tymoviridae sp.***	N/A	XZN137671
MZ305310.1	>MZ305310.1 Pennisetum glaucum marafivirus isolate PG100, complete genome	MZ305310.1|Pennisetum glaucum marafivirus***|PG100	UED13285.1	UED13285.1_woCP	UED13285.1	UED13285.1_300last	Yes	Tymovirales	Tymoviridae	Marafivirus	N/A	Nuccore>6k	Pennisetum glaucum marafivirus***	N/A	PG100
MZ422607.1	>MZ422607.1 Grapevine-associated marafivirus isolate JMG polyprotein gene, partial cds	MZ422607.1|Grapevine-associated marafivirus***|JGM	QYF06720.1	QYF06720.1_woCP	QYF06720.1	QYF06720.1_300last	Yes	Tymovirales	Tymoviridae	Marafivirus	N/A	Nuccore>6k	Grapevine-associated marafivirus***	N/A	JGM
MZ556243.1	>MZ556243.1 Tymoviridae sp. isolate Rpf279Tym06-12 genomic sequence	MZ556243.1|Tymoviridae sp.***|Rpf279Tym06-12	UBJ25975.1	UBJ25975.1_woCP	UBJ25975.1	UBJ25975.1_300last	Yes	Tymovirales	Tymoviridae	Unclassified	N/A	Nuccore>6k	Tymoviridae sp.***	N/A	Rpf279Tym06-12
N/A		N/A|Calopogonium yellow vein virus*|Unknown	N/A	N/A	AAC58458.1	AAC58458.1	No	Tymovirales	Tymoviridae	Tymovirus	Calopogonium yellow vein virus	ICTV	Calopogonium yellow vein virus*	CalYVV	Unknown
N/A		N/A|Bermuda grass etched-line virus|Maccheroni	N/A	N/A	AAK85135.1	AAK85135.1	No	Tymovirales	Tymoviridae	Marafivirus	Bermuda grass etched-line virus	E	Bermuda grass etched-line virus	BELV	Maccheroni
N/A		N/A|Melon rugose mosaic virus*|Unknown	N/A	N/A	N/A	N/A	N/A	Tymovirales	Tymoviridae	Tymovirus	Melon rugose mosaic virus	ICTV	Melon rugose mosaic virus*	MRMV	Unknown
N/A		N/A|Peanut yellow mosaic virus*|Unknown	N/A	N/A	N/A	N/A	N/A	Tymovirales	Tymoviridae	Tymovirus	Peanut yellow mosaic virus	ICTV	Peanut yellow mosaic virus*	PeYMV	Unknown
N/A		N/A|Voandzeia necrotic mosaic virus*|Unknown	N/A	N/A	N/A	N/A	N/A	Tymovirales	Tymoviridae	Tymovirus	Voandzeia necrotic mosaic virus	ICTV	Voandzeia necrotic mosaic virus*	VNMV	Unknown
N/A		N/A|Clitoria yellow vein virus|Mackenzie	N/A	N/A	YP_009505640.1	YP_009505640.1	No	Tymovirales	Tymoviridae	Tymovirus	Clitoria yellow vein virus	E	Clitoria yellow vein virus	CYVV	Mackenzie
N/A		N/A|Desmodium yellow mottle virus|Keese	N/A	N/A	YP_009505641.1	YP_009505641.1	No	Tymovirales	Tymoviridae	Tymovirus	Desmodium yellow mottle virus	E	Desmodium yellow mottle virus	DYMoV	Keese
N/A		N/A|Belladonna mottle virus|European	N/A	N/A	YP_009508097.1	YP_009508097.1	No	Tymovirales	Tymoviridae	Tymovirus	Belladonna mottle virus	E	Belladonna mottle virus	BeMV	European
N/A		N/A|Cacao yellow mosaic virus|Ding	N/A	N/A	YP_009508099.1	YP_009508099.1	No	Tymovirales	Tymoviridae	Tymovirus	Cacao yellow mosaic virus	E	Cacao yellow mosaic virus	CYMV	Ding
N/A		N/A|Passion fruit yellow mosaic virus|Unknown	N/A	N/A	YP_009664767.1	YP_009664767.1	No	Tymovirales	Tymoviridae	Tymovirus	Passion fruit yellow mosaic virus	E	Passion fruit yellow mosaic virus	PFYMV	Unknown
N/A		N/A|Petunia vein banding virus|Koenig	N/A	N/A	YP_009664769.1	YP_009664769.1	No	Tymovirales	Tymoviridae	Tymovirus	Petunia vein banding virus	E	Petunia vein banding virus	PetVBV	Koenig
N/A		N/A|Wild cucumber mosaic virus|Unknown	N/A	N/A	YP_009664771.1	YP_009664771.1	No	Tymovirales	Tymoviridae	Tymovirus	Wild cucumber mosaic virus	E	Wild cucumber mosaic virus	WCMV	Unknown
NC_001480.1	>NC_001480.1 Eggplant mosaic virus, complete genome	NC_001480.1|Eggplant mosaic virus|Unknown	NP_040968.1	NP_040968.1	NP_040969.1	NP_040969.1	No	Tymovirales	Tymoviridae	Tymovirus	Eggplant mosaic virus	E	Eggplant mosaic virus	EMV	Unknown
NC_001513.1	>NC_001513.1 Ononis yellow mosaic virus, complete genome	NC_001513.1|Ononis yellow mosaic virus|Ding	NP_041257.1	NP_041257.1	NP_041258.1	NP_041258.1	No	Tymovirales	Tymoviridae	Tymovirus	Ononis yellow mosaic virus	E	Ononis yellow mosaic virus	OYMV	Ding
NC_001746.1	>NC_001746.1 Kennedya yellow mosaic virus, complete genome	NC_001746.1|Kennedya yellow mosaic virus|Jervis Bay	NP_044328.1	NP_044328.1	NP_044329.1	NP_044329.1	No	Tymovirales	Tymoviridae	Tymovirus	Kennedya yellow mosaic virus	E	Kennedya yellow mosaic virus	KYMV	Jervis Bay
NC_001793.1	>NC_001793.1 Oat blue dwarf virus complete genome	NC_001793.1|Oat blue dwarf virus|Edwards	NP_044447.1	NP_044447.1	NP_044448.1	NP_044448.1	No	Tymovirales	Tymoviridae	Marafivirus	Oat blue dwarf virus	E	Oat blue dwarf virus	OBDV	Edwards
NC_001977.1	>NC_001977.1 Erysimum latent virus, complete genome	NC_001977.1|Erysimum latent virus|Srifah	NP_047920.1	NP_047920.1	NP_047921.1	NP_047921.1	No	Tymovirales	Tymoviridae	Tymovirus	Erysimum latent virus	E	Erysimum latent virus	ErLV	Srifah
NC_002164.1	>NC_002164.1 Poinsettia mosaic virus, complete genome	NC_002164.1|Poinsettia mosaic virus|Bradel	NP_037647.1	NP_037647.1	NP_037648.1	NP_037648.1	No	Tymovirales	Tymoviridae	Unclassified	Poinsettia mosaic virus	E	Poinsettia mosaic virus	PMV	Bradel
NC_002588.1	>NC_002588.1 Chayote mosaic virus, complete genome	NC_002588.1|Chayote mosaic virus|Unknown	NP_067737.1	NP_067737.1	NP_067738.1	NP_067738.1	No	Tymovirales	Tymoviridae	Tymovirus	Chayote mosaic virus	E	Chayote mosaic virus	ChaMV	Unknown
NC_002604.1	>NC_002604.1 Botrytis virus F, complete genome	NC_002604.1|Botrytis virus F|Howitt	NP_068549.1	NP_068549.1	NP_068550.1	NP_068550.1	No	Tymovirales	Gammaflexiviridae	Mycoflexivirus	Botrytis virus F	E	Botrytis virus F	BotVF	Howitt
NC_002786.2	>NC_002786.2 Maize rayado fino virus isolate Costa Rican, complete genome	NC_002786.2|Maize rayado fino virus|Costa Rican	NP_115454.2	NP_115454.2_woCP	NP_115454.2	NP_115454.2_300last	Yes	Tymovirales	Tymoviridae	Marafivirus	Maize rayado fino virus	E	Maize rayado fino virus	MRFV	Costa Rican
NC_003347.1	>NC_003347.1 Grapevine fleck virus, complete genome	NC_003347.1|Grapevine fleck virus|MT48	NP_542612.1	NP_542612.1	NP_542613.1	NP_542613.1	No	Tymovirales	Tymoviridae	Maculavirus	Grapevine fleck virus	E	Grapevine fleck virus	GFkV	MT48
NC_003634.1	>NC_003634.1 Physalis mottle virus, complete genome	NC_003634.1|Physalis mottle virus|Unknown	NP_619756.1	NP_619756.1	NP_619757.1	NP_619757.1	No	Tymovirales	Tymoviridae	Tymovirus	Physalis mottle virus	E	Physalis mottle virus	PhyMV	Unknown
NC_004063.1	>NC_004063.1 Turnip yellow mosaic virus, complete genome	NC_004063.1|Turnip yellow mosaic virus|Morch	NP_663297.1	NP_663297.1	NP_663298.1	NP_663298.1	No	Tymovirales	Tymoviridae	Tymovirus	Turnip yellow mosaic virus	E	Turnip yellow mosaic virus	TYMV	Morch
NC_006950.1	>NC_006950.1 Citrus sudden death-associated virus, complete genome	NC_006950.1|Citrus sudden death-associated virus|Costa Rica	YP_224218.1	YP_224218.1	YP_224219.1	YP_224219.1	No	Tymovirales	Tymoviridae	Marafivirus	Citrus sudden death-associated virus	E	Citrus sudden death-associated virus	CSDaV	Costa Rica
NC_007609.1	>NC_007609.1 Dulcamara mottle virus, complete genome	NC_007609.1|Dulcamara mottle virus|Tzanetakis	YP_406375.1	YP_406375.1	YP_406376.1	YP_406376.1	No	Tymovirales	Tymoviridae	Tymovirus	Dulcamara mottle virus	E	Dulcamara mottle virus	DuMV	Tzanetakis
NC_009532.1	>NC_009532.1 Okra mosaic virus, complete genome	NC_009532.1|Okra mosaic virus|PV-0264	YP_001285472.1	YP_001285472.1	YP_001285473.1	YP_001285473.1	No	Tymovirales	Tymoviridae	Tymovirus	Okra mosaic virus	E	Okra mosaic virus	OkMV	PV-0264
NC_011086.1	>NC_011086.1 Diascia yellow mottle virus, complete genome	NC_011086.1|Diascia yellow mottle virus**|OR	YP_002048673.1	YP_002048673.1	YP_002048674.1	YP_002048674.1	No	Tymovirales	Tymoviridae	Tymovirus	N/A	RefSeq	Diascia yellow mottle virus**	N/A	OR
NC_011537.1	>NC_011537.1 Scrophularia mottle virus, complete genome	NC_011537.1|Scrophularia mottle virus|Koenig	YP_002308439.1	YP_002308439.1	YP_002308440.1	YP_002308440.1	No	Tymovirales	Tymoviridae	Tymovirus	Scrophularia mottle virus	E	Scrophularia mottle virus	ScrMV	Koenig
NC_011538.1	>NC_011538.1 Nemesia ring necrosis virus, complete genome	NC_011538.1|Nemesia ring necrosis virus|Koenig	YP_002308442.1	YP_002308442.1	YP_002308443.1	YP_002308443.1	No	Tymovirales	Tymoviridae	Tymovirus	Nemesia ring necrosis virus	E	Nemesia ring necrosis virus	NeRNV	Koenig
NC_011539.1	>NC_011539.1 Plantago mottle virus, complete genome	NC_011539.1|Plantago mottle virus|Koenig	YP_002308445.1	YP_002308445.1	YP_002308446.1	YP_002308446.1	No	Tymovirales	Tymoviridae	Tymovirus	Plantago mottle virus	E	Plantago mottle virus	PlMoV	Koenig
NC_011559.1	>NC_011559.1 Anagyris vein yellowing virus, complete genome	NC_011559.1|Anagyris vein yellowing virus|Koenig	YP_002308578.1	YP_002308578.1	YP_002308579.1	YP_002308579.1	No	Tymovirales	Tymoviridae	Tymovirus	Anagyris vein yellowing virus	E	Anagyris vein yellowing virus	AVYV	Koenig
NC_012484.1	>NC_012484.1 Grapevine Syrah Virus-1, complete genome	NC_012484.1|Grapevine Syrah virus 1|Al Rwahnih	YP_002756536.1	YP_002756536.1	YP_002775441.1	YP_002775441.1	No	Tymovirales	Tymoviridae	Marafivirus	Grapevine Syrah virus 1	E	Grapevine Syrah virus 1	GSV1	Al Rwahnih
NC_013920.1	>NC_013920.1 Olive latent virus 3, complete genome	NC_013920.1|Olive latent virus 3|CN1/1	YP_003475889.1	YP_003475889.1	YP_003475891.1	YP_003475891.1	No	Tymovirales	Tymoviridae	Marafivirus	Olive latent virus 3	E	Olive latent virus 3	OLV3	CN1/1
NC_014127.1	>NC_014127.1 Chiltepin yellow mosaic virus, complete genome	NC_014127.1|Chiltepin yellow mosaic virus|43605	YP_003620401.1	YP_003620401.1	YP_003620402.1	YP_003620402.1	No	Tymovirales	Tymoviridae	Tymovirus	Chiltepin yellow mosaic virus	E	Chiltepin yellow mosaic virus	CYMV	43605
NC_015229.1	>NC_015229.1 Fig fleck-associated virus, complete genome	NC_015229.1|Fig fleck-associated virus**|Unknown	YP_004300278.1	YP_004300278.1_woCP	YP_004300278.1	YP_004300278.1_300last	Yes	Tymovirales	Tymoviridae	Maculavirus	N/A	RefSeq	Fig fleck-associated virus**	N/A	Unknown
NC_015522.1	>NC_015522.1 Switchgrass mosaic virus, complete genome	NC_015522.1|Switchgrass mosaic virus**|S1	YP_004464920.1	YP_004464920.1_woCP	YP_004464920.1	YP_004464920.1_300last	Yes	Tymovirales	Tymoviridae	Marafivirus	N/A	RefSeq	Switchgrass mosaic virus**	N/A	S1
NC_015523.1	>NC_015523.1 Asclepias asymptomatic virus, complete genome	NC_015523.1|Asclepias asymptomatic virus**|Unknown	YP_004464924.1	YP_004464924.1	YP_004464925.1	YP_004464925.1	No	Tymovirales	Tymoviridae	Tymovirus	N/A	RefSeq	Asclepias asymptomatic virus**	N/A	Unknown
NC_015524.1	>NC_015524.1 Bombyx mori Macula-like virus, complete genome	NC_015524.1|Bombyx mori Macula-like virus**|Unknown	YP_004464930.1	YP_004464930.1	YP_004464931.1	YP_004464931.1	No	Tymovirales	Tymoviridae	Maculavirus	N/A	RefSeq	Bombyx mori Macula-like virus**	N/A	Unknown
NC_018703.1	>NC_018703.1 Culex originated Tymoviridae-like virus, complete genome	NC_018703.1|Culex originated Tymoviridae-like virus**|Unknown	YP_006843893.1	YP_006843893.1	YP_006843894.1	YP_006843894.1	No	Tymovirales	Tymoviridae	Maculavirus	N/A	RefSeq	Culex originated Tymoviridae-like virus**	N/A	Unknown
NC_020470.1	>NC_020470.1 Andean potato latent virus, complete genome	NC_020470.1|Andean potato latent virus|Col	YP_007517180.1	YP_007517180.1	YP_007517181.1	YP_007517181.1	No	Tymovirales	Tymoviridae	Tymovirus	Andean potato latent virus	E	Andean potato latent virus	APLV	Col
NC_020471.1	>NC_020471.1 Andean potato mild mosaic virus isolate Hu, complete genome	NC_020471.1|Andean potato mild mosaic virus|Hu	YP_007517183.1	YP_007517183.1	YP_007517184.1	YP_007517184.1	No	Tymovirales	Tymoviridae	Tymovirus	Andean potato mild mosaic virus	E	Andean potato mild mosaic virus	APMMV	Hu
NC_021851.1	>NC_021851.1 Tomato blistering mosaic virus isolate SC50, complete genome	NC_021851.1|Tomato blistering mosaic tymovirus|SC50	YP_008318042.1	YP_008318042.1	YP_008318043.1	YP_008318043.1	No	Tymovirales	Tymoviridae	Tymovirus	Tomato blistering mosaic tymovirus	E	Tomato blistering mosaic tymovirus	TBMT	SC50
NC_027619.1	>NC_027619.1 Varroa Tymo-like virus isolate PSU-1var, complete genome	NC_027619.1|Varroa Tymo-like virus**|PSU-1var	YP_009159826.1	YP_009159826.1	YP_009159827.1	YP_009159827.1	No	Tymovirales	Tymoviridae	Unclassified	N/A	RefSeq	Varroa Tymo-like virus**	N/A	PSU-1var
NC_027631.1	>NC_027631.1 Bee Macula-like virus isolate France 878V, complete genome	NC_027631.1|Bee Macula-like virus**|France 878V	YP_009160324.1	YP_009160324.1	YP_009160325.1	YP_009160325.1	No	Tymovirales	Tymoviridae	Unclassified	N/A	RefSeq	Bee Macula-like virus**	N/A	France 878V
NC_029063.1	>NC_029063.1 Nectarine virus M isolate NeVM/12C51, complete genome	NC_029063.1|Nectarine marafivirus M|NeVM/12C51	YP_009222597.1	YP_009222597.1_woCP	YP_009222597.1	YP_009222597.1_300last	Yes	Tymovirales	Tymoviridae	Marafivirus	Nectarine marafivirus M	E	Nectarine marafivirus M	NeVM	NeVM/12C51
NC_030693.1	>NC_030693.1 Grapevine Red Globe virus isolate Graciano-T101, complete genome	NC_030693.1|Grapevine Red Globe virus**|Graciano-T101	YP_009268923.1	YP_009268923.1	YP_009268924.1	YP_009268924.1	No	Tymovirales	Tymoviridae	Maculavirus	N/A	RefSeq	Grapevine Red Globe virus**	N/A	Graciano-T101
NC_031692.1	>NC_031692.1 Grapevine asteroid mosaic-associated virus isolate GV30, complete genome	NC_031692.1|Grapevine asteroid mosaic associated virus|GV30	YP_009315883.1	YP_009315883.1	YP_009315885.1	YP_009315885.1	No	Tymovirales	Tymoviridae	Marafivirus	Grapevine asteroid mosaic associated virus	E	Grapevine asteroid mosaic associated virus	GAMaV	GV30
NC_033828.1	>NC_033828.1 Peach virus D isolate SK, complete genome	NC_033828.1|Peach virus D|SK	YP_009345914.1	YP_009345914.1_woCP	YP_009345914.1	YP_009345914.1_300last	Yes	Tymovirales	Tymoviridae	Marafivirus	Peach marafivirus D	E	Peach virus D	PeVD	SK
NC_034205.1	>NC_034205.1 Grapevine rupestris vein feathering virus isolate Mauzac, complete genome	NC_034205.1|Grapevine rupestris vein feathering virus|Mauzac	YP_009351862.1	YP_009351862.1_woCP	YP_009351862.1	YP_009351862.1_300last	Yes	Tymovirales	Tymoviridae	Marafivirus	N/A	RefSeq	Grapevine rupestris vein feathering virus	N/A	Mauzac
NC_038328.1	>NC_038328.1 Blackberry virus S polyprotein mRNA, complete cds	NC_038328.1|Blackberry virus S|GSM-8	YP_009505639.1	YP_009505639.1_woCP	YP_009505639.1	YP_009505639.1_300last	Yes	Tymovirales	Tymoviridae	Marafivirus	Blackberry virus S	E	Blackberry virus S	BVS	GSM-8
NC_038331.1	>NC_038331.1 Bombyx mori latent virus genomic RNA, complete genome	NC_038331.1|Bombyx mori latent virus|Unknown	YP_009505642.1	YP_009505642.1	YP_009505643.1	YP_009505643.1	No	Tymovirales	Tymoviridae	Unclassified	Bombyx mori latent virus	E	Bombyx mori latent virus	BmMLV	Unknown
NC_040556.1	>NC_040556.1 Bee Macula-Like virus 2 isolate BeeMLV2_ahae2, complete genome	NC_040556.1|Bee Macula-Like virus 2**|BeeMLV2_ahae2	YP_009551952.1	YP_009551952.1	YP_009551953.1	YP_009551953.1	No	Tymovirales	Tymoviridae	Maculavirus	N/A	RefSeq	Bee Macula-Like virus 2**	N/A	BeeMLV2_ahae2
NC_040565.1	>NC_040565.1 Alfalfa virus F isolate SM-1_C50, complete genome	NC_040565.1|Alfalfa virus F|SM-1_C50	YP_009551972.1	YP_009551972.1_woCP	YP_009551972.1	YP_009551972.1_300last	Yes	Tymovirales	Tymoviridae	Marafivirus	Alfalfa virus F	E	Alfalfa virus F	AVF	SM-1_C50
SBuMV	SBuMV	SBuMV|Sea buchkthorn marafivirus|BU1	SBuMV_polyprot	SBuMV_polyprot	SBuMV_cp	SBuMV_cp	No	Tymovirales	Tymoviridae	Marafivirus	N/A	This study	Sea buchkthorn marafivirus	SBuMV	BU1
Accessions of the selected publicly available Tymoviridae entries and the related sequence metadata are listed. Origin column: “E” indicates that the isolate was listed as an exemplar isolate for the species in ICTV virus metadata resource; “ICTV” indicates that the species is recognized in the official taxonomy of Tymoviridae, but no accession was present in virus metadata resource; "RefSeq" ind…
