# Supplementary material for: Identification and Full Genome Analysis of the First Putative Virus of Sea Buckthorn (Hippophae rhamnoides L.)
Source: Microorganisms. 2022 Sep 28;10(10):1933. doi: 10.3390/microorganisms10101933 (PMC9609781; doi:10.3390/microorganisms10101933)
Supplement: Supplementary file 1 [file microorganisms-10-01933-s001.zip › Table S3.xlsx]

## Sheet: Sheet1
Table S3. Descriptions of the generated MSA and features of the resulting trees.
Title	MSA						Trees
	Sequences (n)	Columns	Distinct patterns	Parsimony-informative sites	Singleton sites	Constant sites	Best-fit model (ML)	Total ML tree length	Number of sites for NJ (after 90% site coverage cutoff)	Optimal NJ tree sum of branch lengths
Genome or near complete genome (nucleotide)	78	16042	12592	9455	2877	3710	TIM2+F+R7	46.148	4766	13.7919
Polyprotein (w/o CP domains, where applicable)	77	4506	3965	2320	1201	985	LG+F+R7	69.663	1475	13.8085
Coat protein (with CP domains of polyproteins, where applicable)	75	488	474	337	79	72	LG+F+R4	51.954	180	15.7323
